# Supplementary material for: Attitudes of legal guardians and legally supervised persons with and without previous research experience towards participation in research projects: A quantitative cross-sectional study
Source: PLoS One. 2021 Sep 15;16(9):e0256689. doi: 10.1371/journal.pone.0256689 (PMC8443074; doi:10.1371/journal.pone.0256689)
Supplement: S5 File — (CSV) [file pone.0256689.s005.csv]

Bogen	Bitte geben Sie Ihr Alter an	Bitte geben Sie Ihr Geschlecht an	Wie ist Ihr Familienstand?	Wie ist Ihre aktuelle Wohnsituation?		Seit wann werden Sie gesetzlich betreut? (in Jahren)	Was ist der Grund Ihrer Betreuung?	Vermgensregelung	Gesundheitsfrsorge	Heimangelegenheiten	Wohnungsangelegenheiten	Behrdenangelegenheiten	Sonstige	weiá nicht	Wurden Sie in der Vergangenheit schon einmal aufgefordert an einem wissenschaftlichen Projekt teilzunehmen?	Arzneitmittelstudie	Computertestverfahren (bspw. Test zur Feststellung des IQ oder Reaktionsvermgens)	Bildgebende Studie (bspw. MRT-Untersuchung zur Darstellung vernderter Hirnstrukturen bei Demenzpatienten)	Untersuchung genetischer Marker (wichtig bei Krankheiten mit erblicher Komponente und zur Erkennung verschiedener Erkrankungen)	Interview	Blutentnahme zu Zwecken medizinischer Forschung	Telemedizinische Studie (bspw. Fhrung von Arzt-Patienten-Gesprchen via Video-Telefonat oder Kontaktaufnahme via SMS)	Sonstige		Haben Sie der Teilnahme zugestimmt?	Wer hat die Entscheidung getroffen?		Wren Sie grundstzlich bereit an einem wissenschaftlichen Forschungsprojekt teilzunehmen?	Arzneitmittelstudie	Computertestverfahren (bspw. Test zur Feststellung des IQ oder Reaktionsvermgens)	Bildgebende Studie (bspw. MRT-Untersuchung zur Darstellung vernderter Hirnstrukturen bei Demenzpatienten)	Untersuchung genetischer Marker (wichtig bei Krankheiten mit erblicher Komponente und zur Erkennung verschiedener Erkrankungen)	Interview	Blutentnahme zu Zwecken medizinischer Forschung	Telemedizinische Studie (bspw. Fhrung von Arzt-Patienten-Gesprchen via Video-Telefonat oder Kontaktaufnahme via SMS)	Sonstige		Wer wrde die Entscheidung voraussichtlich treffen?		Hoffen auf persnlichen Nutzen	Letzte Hoffnung/ Verzweiflung	Gewinn neuer Erkenntnisse um Nachkommen in Zukunft helfen zu knnen	Gewinn neuer Erkenntnisse um anderen Leidenden helfen zu knnen (Altruismus)	Vertrauen in rztliche Ttigkeit	Sonstige		Risiko nicht abschtzbar	Zu groáe Belastung Sie selbst	Zu groáer zeitlicher Aufwand
1	1	1	1	2		3	Hilfe im Alltag	0	0	0	0	0	0	1	2													1	0	1	0	1	1	0	0	0		3		1	1	0	0	0	0
2	2	1	1	1		5	Intelligenzminderung	1	1	0	0	1	0	0	2													1	0	1	0	0	1	0	0	0		1		1	0	0	1	0	0
3	2	2	1	1		5	Soziale Unfhigkeit, Depressionen, Angstzustnde	1	0	0	0	1	0	0	2													1	1	1	0	1	1	0	1	0		1		0	0	1	1	0	0
4	4	1	1	4		2	rezidivierende stark Depresion, angstrung leicht inteligentmangel	1	1	1	1	1	0	0	1	0	1	0	0	0	1	0	0		1	2			0	0	0	0	0	0	0	1	weiß nich	2		0	0	0	0	0	1	?
5	2	2	1	2		5		1	1	1	1	1	0	0	2													1	0	0	1	1	0	1	0	0		4		0	0	0	1	0	1	Finanzielle Vergütung
6	5	1	5	2		2		1	1	1	1	1	0	0	2													2										1									0	0	0
7	2	1	1	2		2	geringe Intelligenz	1	1	1	1	1	0	0	2													2										4									0	0	0
8	5	2	1	1		2	eigenständige Lebensführung nicht mehr möglich, Alkohol	1	1	1	1	1	0	0	2													2										3									0	0	0
9	4	2	1	1		3	starke Depression	0	1	0	1	1	0	0	1	0	0	0	0	0	0	1	0		1	1		1	0	1	1	1	1	1	1	0		1		0	0	0	0	0	1	Forschungsfortschritt
10	2	2	1	2		3	Drogen, Alkohol, Posttraumatische Belastungsstörung	1	1	1	1	1	0	0	1	0	0	0	0	0	0	1	0		1	1		1	0	0	1	1	1	1	1	0		3		1	0	1	1	1	1	Krankheit besser verstehen
11	3	2	4	1		5	Schizophrenie	1	1	1	1	1	0	0	1	0	0	0	0	0	0	1	0		1	1		1	0	1	0	1	0	1	1	0		1		0	0	1	1	1	0
12	2	2	1	4		5	weiß ich nicht								1	0	0	0	0	0	0	1	0		1	3		2																			0	0	0
13	2	2	1	3		5	vollständige Lebensbewältigung	1	1	0	1	1	0	0	1	0	0	0	0	0	0	1	0		1	1		1	0	0	1	1	1	1	1	0		1		1	0	1	1	0	0		0	1	0
14	2	2	1	4		5	psychische Erkrankung, Schizophrenie	1	1	1	1	1	0	0	1	0	0	0	0	0	0	1	0		1	1		1	1	0	1	1	1	1	0	0		1		1	0	1	1	1	0		1	0	0
15	3	1	2	2		5	psychische Erkrankung (posttraumatische Belastungsstörung), Psychose	0	0	0	0	1	0	0	1	0	0	0	0	0	0	1	0		1	1		2										3									0	1	0
16	2	1	1	2		3		1	1	1	1	1	0	0	1	0	0	0	0	0	0	1	0		1	3		2										1		1	0	0	0	0	0		0	1	1
17	1	1	2	2		1	polymorphe psychiatrische Störung ohne Symptome einer Schizophrenie	0	1	0	0	0	0	0	1	0	0		0	0	0	1	0		1	4		1	0	0	1	0	1	1	1	0		1		0	0	1	1	0	0
18	5	1	5	3		3	bipolare Störung	1	1	1	1	1	0	0	1	0	0	0	0	0	0	1	0		1	1		1	0	1	1	1	1	1	1	0		5	in Absprache mit Arzt	1	0	1	1	1	0
19	4	1	1	3		5	Neurose, Schizophrenie	1	1	0	1	1	0	0	1	0	0	0	0	0	0	1	0		1	1		1	0	1	1	0	1	1	1	0		3		1	1	1	1	1	0		0	0	1
20	3	1	1	1		2	Psychiater nach Entlassung festgelegt	1	1	0	1	1	0	0	1	0	0	0	0	0	1	1	0		1	1		2	0	0	0	0	0	0	0	0		1		1	0	1	0	0	0		1	0	0
[truncated: 6 more columns]
