# Supplementary material for: Attitudes of legal guardians and legally supervised persons with and without previous research experience towards participation in research projects: A quantitative cross-sectional study
Source: PLoS One. 2021 Sep 15;16(9):e0256689. doi: 10.1371/journal.pone.0256689 (PMC8443074; doi:10.1371/journal.pone.0256689)
Supplement: S6 File — (CSV) [file pone.0256689.s006.csv]

Bogen	Bitte geben Sie Ihr Alter an (in Jahren)	Bitte geben Sie Ihr Geschlecht an	Wie ist Ihr Familienstand?	Was ist Ihr höchster Bildungsabschluss	Wie stehen Sie der medizinischen Forschung gegenüber?	Computertestverfahren (bspw. Test zur Feststellung des IQ oder Reaktionsvermögens)	Bildgebende Studien (bspw. MRT-Untersuchung zur Darstellung veränderter Hirnstrukturen bei Demenzpatienten)	Untersuchung von genetischen Markern (wichtig bei Krankheiten mit erblicher Komponente und zur Erkennung verschiedener Erkrankungen)	Interview	Telemedizinische Studie (bspw. Führung von Arzt-Patienten-Gesprächen via Video-Telefonat oder Kontaktaufnahme via SMS)	Blutentnahme zu Zwecken der medizinischen Forschung	Sonstige	keine Teilnahme		Da Sie mehr als eine Person betreuen wählen Sie bitte 2 bzw. 3 von Ihren betreuten Personen aus. Für diese Personen beantworten Sie die folgenden Fragen bitte nacheinander. Durch entsprechende Hinweise werden Sie darauf aufmerksam gemacht, ab welchem Zeitpunkt die Fragen für die 2. bzw. 3. Person zu beantworten sind.Wenn Sie in der Vergangenheit schon einmal zu einer Teilnahme an einem wissenscha…	Alle nachfolgenden Fragen bitte bezogen auf die 1. von Ihnen auserwählte Person beziehen.	Aus welchem Grund besteht das Betreuungsverhältnis?		Vermögensregelung	Gesundheitsfürsorge	Heimangelegenheiten	Wohnungsangelegenheiten	Behördenangelegenheiten	Sonstige		Wie alt ist diese von Ihnen betreute Person?(Im Falle einer Anfrage zur Studienteilnahme für diese Person bitte das Alter zu dem Zeitpunkt der Anfrage angeben)	Wurden Sie in der Vergangenheit aufgefordert für diese von Ihnen betreute Person zu entscheiden, ob diese Person an einer wissenschaftlichen Studie teilnehmen soll(te)?	Um welche Art von Studie handelte es sich?		Haben Sie der Teilnahme für die von Ihnen betreuten Person zugestimmt?	Wer hat die Entscheidung getroffen?	War der Betreute mit Ihrer Entscheidung einverstanden?	Wären Sie grundsätzlich bereit Ihre Zustimmung zur Teilnahme an einer wissenschaftlichen Studie für diese von Ihnen betreute Person zu erteilen?Unter Berücksichtigung des Betreuungsgrundes und des Schweregrades der Ausprägung einer eventuell vorliegenden Krankheit, wenn diese den Betreuungsgrund darstellt	Wer würde die Entscheidung voraussichtlich treffen?	Computerttestverfahren (bspw. Test zur Feststellung des IQ oder Reaktionsvermögens)	Bildgebende Studie (bspw. MRT-Untersuchung zur Darstellung veränderter Hirnstrukturen bei Demenzpatienten)	Untersuchung genetischer Marker (wichtig bei Krankheiten mit erblicher Komponente und zur Erkennung verschiedener Erkrankungen)	Interview	Telemedizinische Studie (bspw. Führung von Arzt-Patienten-Gesprächen via Video-Telefonat oder Kontaktaufnahme via SMS)	Blutentnahme zu Zwecken der medizinischen Forschung	Sonstige	keine Teilnahme		Hoffnung auf persönlichen Nutzen	Letzte Hoffnung/ Verzweiflung	Gewinn neuer Erkenntnisse um Nachkommen in Zukunft helfen zu können	Gewinn neuer Erkenntnisse um anderen Leidenden helfen zu können	Vertrauen in Forscher/ Wissenschaftler/ Ärzte	Sonstige
1	3	2	4	5	1	1	0	1	1	1	0	0	0				6		0	1	0	0	0	0		7	2						1	3	1	0	1	1	1	0	0	0		1	1	1	1	0	0
2	3	1	2	3	2	0	0	0	0	1	0	0	0		1	1	1		1	1	0	1	1	0		5	2						2	1
3	3	1	2	6	1	1	1	1	1	1	1	0	0		1	1	1		1	1	0	1	1	0		7	2						2	1
4	3	1	2	4	1	1	1	1	1	1	1	0	0		1	1	1		1	1	1	0	1	0		2	2						1	3	1	1	1	1	1	1	0	0		1	0	1	1	0	0
5	4	1	2	5	1	1	1	1	1	0	0	0	0		1	1	2		1	1	1	0	1	1	Postangelegenheiten	8	1	3		1	1	3			1	1	0	0	0	0	0	0		0	0	0	1	0	0
6	3	1	2	5	2	1	0	0	0	1	0	0	0		1	1	2		1	1	1	1	1	1	Postkontrolle	7	2						1	1	0	0	0	1	0	0	0	0		0	0	0	1	0	0
7	4	1	2	4	2	0	0	1	1	0	1	0	0		1	1	4		1	1	1	1	1	0		7	2						2	3
8	4	2	4	2	4	0	0	0	0	0	0	0	1		1	1	3		1	1	0	1	1	0		5	2						2	2
9	4	2	2	4	1	1	0	0	1	0	0	0	0		1	1	3		1	1	1	1	1	1	Entscheidung über Unterbringung, Post, ger. Angelegenheiten mit Prozeßführung, Sozialversicherungsan	4	2						2	2
10	2	1	1	5	1	1	1	0	1	0	0	0	0		1	1	3		1	1	0	1	1	1	Zustimmung zur Unterbringung, Geltendmachung von Ansprüchen der Arbeitsagentur u.a.	2	2						2	2
11	3	2	2	5	1	1	1	0	0	1	1	0	0		1	1	2		1	1	0	0	1	0		8	2						2	3
12	5	2	2	3	2	1	1	1	1	0	0	0	0		1	1	7		1	1	1	1	1	0		1	2						2	3
13	5	1	4	5	1	0	0	0	0	0	1	0	0		1	1	3		1	1	0	1	1	0		7	2						1	3	0	1	0	1	0	0	0	0		0	0	0	1	1	0
14	3	1	1	3	2	0	1	0	0	0	0	0	0		1	1	5		1	1	1	0	1	0		7	2						2	3
15	2	2	1	2	1	1	0	1	1	1	0	0	0		1	1	1		1	1	0	0	1	0		3	2						1	3	0	0	0	1	0	0	0	0		1	0	1	1	0	0
16	4	1	2	5	1	1	1	1	1	1	1	0	0		1	1	2		0	1	1	1	1	0		8	2						1	3	0	1	0	0	0	1	0	0		0	0	1	1	0	0
17	1	1	1	5	1	1	1	1	1	1	1	0	0				8	körperliche Behinderung	0	1	1	1	1	0		7	2						1	3	1	1	1	1	1	1	0	0		1	0	1	1	0	0
18	4	1	4	3	1	0	0	1	0	0	0	0	0		1	1	1		1	1	0	0	1	0		2	2						2	3
19	4	2	2	5	1	1	1	1	0	0	1	0	0		1	1	5		1	1	1	0	1	1	Unterbringung, Aufenthaltsbestimmung	5	2						1	3	1	1	0	0	0	0	0	0		0	0	1	1	0	0
20	3	1	2	4	1	1	0	1	0	0	1	0	0				1		0	1	0	1	0	0		2	2						1	3	1	0	1	0	0	1	0	0		1	0	0	1	0	0
21	4	1	2	4	1	1	1	1	1	1	1	0	0		1	1	5		1	1	1	1	1	0		8	1	8	in Bezug auf Qualität der Pflege	1	3				0	1	1	0	0	0	0	0		0	0	1	1	1	0
22	3	1	2	5	1	1	1	1	1	1	1	0	0		1	1	4		1	0	0	1	1	0		1	2						1	3	1	0	1	1	1	1	0	0		1	0	0	0	0	0
23	4	2	2	5	1	1	1	0	0	0	0	0	0		1	1	2		1	1	1	0	1	1	Aufenthalt, Post	8	2						2	1
24	3	2	2	5	1	0	0	0	0	0	0	0	1		1	1	6		1	1	0	1	1	0		5	2						1	2	1	1	0	1	1	0	0	0		0	0	0	1	1	0
25	2	1	2	5	1	1	1	1	1	1	1	1	0	?	1	1	7		1	1	0	0	0	0		2	2						1	2	1	1	1	1	1	1	1	0	?	0	0	1	1	1	0
26	5	1	2	5	1	0	0	0	0	0	0	0	1		1	1	3		1	1	1	1	1	0		2	2						1	2	1	1	1	1	0	0	0	0		1	0	0	1	0	0
27	4	1	2	4	1	1	1	1	0	1	0	0	0		1	1	2		1	1	0	1	1	0		9	2						1	4	1	1	1	0	1	1	0	0		0	0	0	1	1	0
28	5	1	2	4	2	0	0	0	1	0	0	0	0		1	1	2		1	1	1	1	1	1	meine Betreute ist 101 Jahre alt, ich würde Sie nie unnötig belasten	8	1	7		2	1	1
29	3	1	2	5	1	0	0	0	1	0	0	0	0		1	1	6		1	1	1	1	1	0		7	2						1	1	0	0	0	1	0	0	0	0		0	0	0	1	0	0
30	3	2	2	4	1	1	0	0	1	1	1	0	0		1	1	8	Alzheimer	1	1	1	1	1	0		5	1	8	Name MAKS - Studie zur Erhaltung der Fähigkeiten.	1	3				0	0	0	1	0	0	1	0	Zustimmung erfolgt nur unter Rücksprache mit dem Betreuten und dessen Zusage. Bei Bedarf, Besprechun	1	0	1	1	1	0
31	2	2	2	5	1	1	0	0	0	0	0	0	0		1	1	3		0	0	0	1	0	0		6	2						1	3	1	0	0	0	0	0	0	0		0	0	0	1	0	0
32	4	2	2	5	1	0	0	0	1	0	0	0	0		1	1	5		1	1	1	0	1	0		7	1	8	wissenschaftliche Studie zur Verbesserung der Ernährungssituation von alten Menschen	1	1	2			0	0	0	0	0	0	0	1		1	0	0	0	0	0
33	3	2	2	5	1	1	1	1	1	0	0	0	0		1	1	2		1	1	1	0	1	0		7	2						1	3	1	1	1	1	0	0	0	0		0	0	0	1	0	0
34	5	2	2	3	4	0	0	0	0	0	0	0	1		1	1	3		1	1	1	1	1	0		2	2						1	2	0	0	0	1	0	0	0	0		0	0	0	1	0	0
35	3	2	4	5	1	1	1	1	1	1	1	1	0	was soll hier beantwortet werden? Ich sehe hier keine Frage.	1	1	4		1	1	0	1	1	1	Strafrechtliche angelegenheiten	1	2						1	2	1	1	1	1	1	1	0	0		0	0	0	0	0	1
36	3	1	2	3	1	1	0	0	1	0	0	0	0		1	1	2		1	1	1	1	1	1	Postverwaltung, Aufenthaltsbestimmung, Organisation amb. Versorgung	9	2						1	1	1	0	1	1	0	0	0	0		0	0	1	1	1	0
37	4	2	4	3	1	0	0	0	1	0	0	0	0		1	1	1		1	1	1	1	1	0		3	2						2	1
38	3	1	2	5	2	0	0	0	0	0	1	0	0		1	1	1		1	1	0	1	0	1	Post	4	2						2	1
39	5	2	2	5	1	1	1	1	1	0	1	0	0		1	1	7		0	1	0	0	1	0		3	2						1	2	1	1	1	1	1	1	0	0		1	0	0	1	0	0
40	4	2	2	5	2	1	0	1	1	0	0	0	0		1	1	2		0	1	0	1	1	0		7	2						2	1
41	5	2	2	4	2	1	0	0	0	0	0	0	0		1	1	3		1	1	0	1	1	1	???	3	2						2	3
42	4	1	2	5	2	0	0	0	0	0	0	0	1		1	1	7		1	1	0	1	1	0		1	2						2	2
43	2	1	2	6	1	1	0	0	1	1	0	0	0		1	1	5		0	1	1	1	1	0		7	1	1		1	1	3			1	1	0	1	0	1	0	0		1	0	0	0	0	1
44	4	2	2	5	1	1	1	1	1	1	0	0	0		1	1	1		1	1	0	1	1	1	Aufenthalt, Unterbringung,	4	2						1	3	0	1	0	1	0	0	0	0		0	0	0	1	1	0
45	3	1	1	3	1	1	1	1	1	0	1	0	0		1	1	3		1	1	1	1	1	0		7	2						1	2	1	0	0	1	0	0	0	0		1	0	0	1	1	0
46	4	1	4	5	2	0	0	0	0	0	0	0	1		1	1	2		1	1	1	1	1	0		6	2						2	4
47	5	2	2	5	2	0	0	0	1	0	0	0	0		1	1	2		1	1	1	1	1	0		5	2						1	4	0	1	1	0	0	0	0	0		0	0	1	0	0	0
48	4	1	2	5	1	1	0	1	1	1	1	0	0		1	1	7		1	1	0	0	1	0		2	2						2	2
49	5	2	2	5	1	1	0	1	1	1	1	0	0		1	1	1		1	1	0	1	1	0		5	2						1	3	1	1	1	1	0	1	0	0		0	0	1	1	0	0
50	4	1	1	5	1	1	0	0	1	0	0	0	0		1	1	4		1	0	0	1	1	0		1	2						1	3	0	0	0	1	0	0	0	0		0	0	0	1	0	0
51	4	1	4	5	2	1	0	1	1	0	1	0	0		1	1	3		1	1	0	1	1	1	Aufenthaltsbestimung, Postverkehr,	3	2						1	3	1	0	0	1	0	1	0	0		1	0	0	1	0	0
52	3	1	2	5	1	1	1	1	1	1	1	0	0		1	1	4		1	1	0	1	1	0		2	2						1	2	1	1	1	1	1	1	0	0		0	0	1	1	0	0
53	2	2	1	5	1	1	1	1	1	1	0	0	0		1	1	3		1	1	0	1	1	1	Aufenthaltsbestimmung	2	2						1	2	0	0	0	0	0	0	0	1		1	0	0	0	0	0
54	4	1	2	5	1	1	1	1	1	1	1	0	0		1	1	4		1	1	0	1	1	0		1	2						1	3	1	0	0	0	0	1	0	0		0	0	0	1	0	0
55	4	2	4	5	3	0	0	0	0	0	0	0	1		1	1	2		1	1	1	0	1	0		9	2						1	4	0	0	0	0	0	0	1	0	nach Bedarf	0	0	1	1	0	0
56	4	1	4	4	1	0	0	0	0	0	0	1	0	was wollen Sie als Antwort haben???	1	1	4		1	1	0	1	1	0		7	2						2	3
57	5	1	4	4	1	1	0	0	1	1	0	0	0		1	1	2		1	1	0	1	1	0		7	2						2	2
58	4	1	4	4	2	1	1	1	1	1	1	0	0		1	1	5		1	1	1	0	1	0		5	1	7		1	1	1			0	1	1	0	0	1	0	0		0	0	1	1	1	0
59	2	1	2	5	1	0	0	0	1	0	0	0	0		1	1	1		1	1	1	0	1	1	l	3	2						2	2
60	3	1	2	3	1	0	1	1	1	0	1	0	0		1	1	3		1	1	0	1	1	0		5	2						1	2	0	0	0	1	0	0	0	0		0	0	0	1	0	0
61	4	2	3	5	1	1	1	0	1	0	0	0	0		1	1	4		1	1	0	1	1	0		5	2						1	2	1	1	0	1	0	0	0	0		0	0	0	1	1	0
62	2	1	2	5	1	1	1	1	1	1	1	0	0		1	1	3		1	1	0	1	1	1	Post	4	2						1	2	1	1	1	1	1	0	0	0		1	1	1	1	1	0
63	4	1	1	6	1	0	0	0	0	0	0	0	1		1	1	4		1	1	0	0	0	1	Aufenthaltsbestimmung	4	2						2	2
64	5	2	2	5	2	0	0	0	1	0	0	0	0		1	1	3		1	1	0	1	1	0		4	2						2	2
65	4	2	2	5	1	1	1	1	1	1	1	0	0		1	1	7		1	1	1	1	1	0		1	2						1	3	0	0	0	1	0	0	0	0		0	0	0	1	1	0
66	5	2	2	5	1	1	1	1	1	1	1	1	0	z.B. über Hausarzt	1	1	8	Sucht	1	1	1	0	1	1	vertretung gegenüber Ämter, Behörden, Versicherungen	2	2						1	3	1	1	1	1	1	1	1	0	behandelnde Ärzte	0	0	0	1	0	0
67	4	2	2	5	2	1	0	0	1	0	1	0	0		1	1	1		1	1	1	1	1	0		3	2						1	3	1	1	1	1	1	1	0	0		0	0	1	1	0	0
68	3	2	2	5	1	0	1	1	1	0	1	0	0		1	1	1		1	1	0	1	1	0		2	2						1	3	0	1	1	0	1	1	0	0		0	0	1	1	0	0
69	4	1	2	4	1	0	0	0	0	0	0	0	1		1	1	2		1	1	1	1	1	0		7	2						1	3	0	1	1	0	0	1	0	0		0	0	1	1	1	0
70	5	1	2	5	2	0	0	0	0	0	0	0	1		1	1	7		1	1	0	1	1	1	Post	4	2						2	1
71	5	1	2	4	1	0	0	0	0	0	0	0	1		1	1	4		1	1	0	1	1	1	???	5	2						1	3	1	0	0	1	0	0	0	0		1	0	0	0	0	0
72	4	1	1	4	2	0	1	1	0	0	1	0	0		1	1	7		1	1	0	1	1	1	Postangelegeneheiten	5	2						2	3
73	2	2	2	5	2	0	0	0	1	1	1	0	0		1	1	1		1	1	0	0	0	1	Aufenthaltsbestimmung	6	2						2	3
74	4	2	4	5	1	1	0	0	0	1	1	0	0		1	1	4		1	1	1	1	1	0		1	2						1	3	1	0	0	0	0	0	0	0		1	0	0	1	0	0
75	5	2	1	5	1	1	0	0	1	0	0	0	0		1	1	1		1	1	1	1	1	0		1	2						1	3	1	0	0	1	0	0	0	0		1	0	1	1	0	0
76	4	2	2	5	1	1	1	0	1	0	1	0	0		1	1	4		1	1	0	1	1	0		6	2						1	2	1	0	0	1	0	1	0	0		1	0	0	1	1	1
77	1	2	1	5	4	1	0	0	1	0	0	0	0		1	1	3		1	1	0	1	1	1	Aufenthalsbestimmung, Postangelegenheiten, Rentenangelegenheiten, Versicherungsangelegenheiten	6	2						1	2	0	0	0	1	0	0	0	0		0	0	1	1	0	0
78	4	1	4	5	1	1	1	1	1	1	1	0	0		1	1	4		1	1	0	1	1	1	wie ist die Frage?	1	2						2	2
79	3	2	1	5	1	0	0	0	1	0	0	0	0		1	1	3		1	1	0	0	1	1	Unterbringung	5	2						1	3	0	0	0	1	0	0	0	0		1	0	0	1	0	0
80	2	2	2	5	1	1	0	0	1	0	1	0	0		1	1	2		1	1	1	1	1	1	Aufenthaltsbestimmung, Organisation der amb. Versorgung, Entscheidung über Unterbringung	7	2						1	3	0	1	0	0	0	0	0	0		1	0	1	0	0	0
81	5	2	2	5	1	1	1	1	0	1	0	0	0		1	1	8	Z.n. Hirninfarkt	1	1	1	1	1	1	Post und Telekommunikation	8	2						2	1
82	4	2	1	5	1	0	1	1	1	0	1	0	0		1	1	8	Verwahrlosung, Intelligenzmangel. Depression.	0	0	0	0	0	1	Sämtliche Angelegenheiten	5	1	2		1	1	2			1	0	1	0	0	1	0	0		0	0	1	1	1	0
[truncated: 76 more columns]
