# Supplementary material for: Attitudes of legal guardians and legally supervised persons with and without previous research experience towards participation in research projects: A quantitative cross-sectional study
Source: PLoS One. 2021 Sep 15;16(9):e0256689. doi: 10.1371/journal.pone.0256689 (PMC8443074; doi:10.1371/journal.pone.0256689)
Supplement: S7 File — (CSV) [file pone.0256689.s007.csv]

Questionnaire number	Please state your age (in years)	Please state your gender	What is your family status?	What is your highest education level?	What is your attitude toward medical research?	Computer test procedures	Imaging studies	Study of genetic markers	Research interview	Telemedical study	Blood sampling for medical research purposes	Others	No participation		Da Sie mehr als eine Person betreuen wählen Sie bitte 2 bzw. 3 von Ihren betreuten Personen aus. Für diese Personen beantworten Sie die folgenden Fragen bitte nacheinander. Durch entsprechende Hinweise werden Sie darauf auSince you care for more than one person, please select 2 or 3 of the people you supervise. Please answer the following questions for these persons one after the other. You will …	All the following questions please refer to the 1st person you have chosen.	What is the reason for the supervision?		Financial management	Healthcare matters	Residential matters	Housing matters	Administrative matters	Others		What is the age of the person you are supervising?	Should you made a decision in the past for this person to participate or not in research project?	What kind of study was it?		Did you give permission to participate in a research project for your supervised person?	Who made the decision	Was the supervised person satisfied with your decision?	What you be willing to give your permission for participation in resaerch projects for your supervised person in principle?	Who would likely make the decision?	Computer test procedures	Imaging study	Study for genetic markers	Research interview	Telemedical study	Blood sampling for research purposes	Others	No participation		Hope for personal benefit	Last hope/desperation	Gain new knowledge to help further generations	Gain new knowledge to help other patients	Trust in doctors/researchers/ scientists	Others
1	3	2	4	5	1	1	0	1	1	1	0	0	0				6		0	1	0	0	0	0		7	2						1	3	1	0	1	1	1	0	0	0		1	1	1	1	0	0
2	3	1	2	3	2	0	0	0	0	1	0	0	0		1	1	1		1	1	0	1	1	0		5	2						2	1
3	3	1	2	6	1	1	1	1	1	1	1	0	0		1	1	1		1	1	0	1	1	0		7	2						2	1
4	3	1	2	4	1	1	1	1	1	1	1	0	0		1	1	1		1	1	1	0	1	0		2	2						1	3	1	1	1	1	1	1	0	0		1	0	1	1	0	0
5	4	1	2	5	1	1	1	1	1	0	0	0	0		1	1	2		1	1	1	0	1	1	Postangelegenheiten	8	1	3		1	1	3			1	1	0	0	0	0	0	0		0	0	0	1	0	0
6	3	1	2	5	2	1	0	0	0	1	0	0	0		1	1	2		1	1	1	1	1	1	Postkontrolle	7	2						1	1	0	0	0	1	0	0	0	0		0	0	0	1	0	0
7	4	1	2	4	2	0	0	1	1	0	1	0	0		1	1	4		1	1	1	1	1	0		7	2						2	3
8	4	2	4	2	4	0	0	0	0	0	0	0	1		1	1	3		1	1	0	1	1	0		5	2						2	2
9	4	2	2	4	1	1	0	0	1	0	0	0	0		1	1	3		1	1	1	1	1	1	Entscheidung über Unterbringung, Post, ger. Angelegenheiten mit Prozeßführung, Sozialversicherungsan	4	2						2	2
10	2	1	1	5	1	1	1	0	1	0	0	0	0		1	1	3		1	1	0	1	1	1	Zustimmung zur Unterbringung, Geltendmachung von Ansprüchen der Arbeitsagentur u.a.	2	2						2	2
11	3	2	2	5	1	1	1	0	0	1	1	0	0		1	1	2		1	1	0	0	1	0		8	2						2	3
12	5	2	2	3	2	1	1	1	1	0	0	0	0		1	1	7		1	1	1	1	1	0		1	2						2	3
13	5	1	4	5	1	0	0	0	0	0	1	0	0		1	1	3		1	1	0	1	1	0		7	2						1	3	0	1	0	1	0	0	0	0		0	0	0	1	1	0
14	3	1	1	3	2	0	1	0	0	0	0	0	0		1	1	5		1	1	1	0	1	0		7	2						2	3
15	2	2	1	2	1	1	0	1	1	1	0	0	0		1	1	1		1	1	0	0	1	0		3	2						1	3	0	0	0	1	0	0	0	0		1	0	1	1	0	0
16	4	1	2	5	1	1	1	1	1	1	1	0	0		1	1	2		0	1	1	1	1	0		8	2						1	3	0	1	0	0	0	1	0	0		0	0	1	1	0	0
17	1	1	1	5	1	1	1	1	1	1	1	0	0				8	körperliche Behinderung	0	1	1	1	1	0		7	2						1	3	1	1	1	1	1	1	0	0		1	0	1	1	0	0
18	4	1	4	3	1	0	0	1	0	0	0	0	0		1	1	1		1	1	0	0	1	0		2	2						2	3
19	4	2	2	5	1	1	1	1	0	0	1	0	0		1	1	5		1	1	1	0	1	1	Unterbringung, Aufenthaltsbestimmung	5	2						1	3	1	1	0	0	0	0	0	0		0	0	1	1	0	0
20	3	1	2	4	1	1	0	1	0	0	1	0	0				1		0	1	0	1	0	0		2	2						1	3	1	0	1	0	0	1	0	0		1	0	0	1	0	0
21	4	1	2	4	1	1	1	1	1	1	1	0	0		1	1	5		1	1	1	1	1	0		8	1	8	in Bezug auf Qualität der Pflege	1	3				0	1	1	0	0	0	0	0		0	0	1	1	1	0
22	3	1	2	5	1	1	1	1	1	1	1	0	0		1	1	4		1	0	0	1	1	0		1	2						1	3	1	0	1	1	1	1	0	0		1	0	0	0	0	0
23	4	2	2	5	1	1	1	0	0	0	0	0	0		1	1	2		1	1	1	0	1	1	Aufenthalt, Post	8	2						2	1
24	3	2	2	5	1	0	0	0	0	0	0	0	1		1	1	6		1	1	0	1	1	0		5	2						1	2	1	1	0	1	1	0	0	0		0	0	0	1	1	0
25	2	1	2	5	1	1	1	1	1	1	1	1	0	?	1	1	7		1	1	0	0	0	0		2	2						1	2	1	1	1	1	1	1	1	0	?	0	0	1	1	1	0
26	5	1	2	5	1	0	0	0	0	0	0	0	1		1	1	3		1	1	1	1	1	0		2	2						1	2	1	1	1	1	0	0	0	0		1	0	0	1	0	0
27	4	1	2	4	1	1	1	1	0	1	0	0	0		1	1	2		1	1	0	1	1	0		9	2						1	4	1	1	1	0	1	1	0	0		0	0	0	1	1	0
28	5	1	2	4	2	0	0	0	1	0	0	0	0		1	1	2		1	1	1	1	1	1	meine Betreute ist 101 Jahre alt, ich würde Sie nie unnötig belasten	8	1	7		2	1	1
29	3	1	2	5	1	0	0	0	1	0	0	0	0		1	1	6		1	1	1	1	1	0		7	2						1	1	0	0	0	1	0	0	0	0		0	0	0	1	0	0
30	3	2	2	4	1	1	0	0	1	1	1	0	0		1	1	8	Alzheimer	1	1	1	1	1	0		5	1	8	Name MAKS - Studie zur Erhaltung der Fähigkeiten.	1	3				0	0	0	1	0	0	1	0	Zustimmung erfolgt nur unter Rücksprache mit dem Betreuten und dessen Zusage. Bei Bedarf, Besprechun	1	0	1	1	1	0
31	2	2	2	5	1	1	0	0	0	0	0	0	0		1	1	3		0	0	0	1	0	0		6	2						1	3	1	0	0	0	0	0	0	0		0	0	0	1	0	0
32	4	2	2	5	1	0	0	0	1	0	0	0	0		1	1	5		1	1	1	0	1	0		7	1	8	wissenschaftliche Studie zur Verbesserung der Ernährungssituation von alten Menschen	1	1	2			0	0	0	0	0	0	0	1		1	0	0	0	0	0
33	3	2	2	5	1	1	1	1	1	0	0	0	0		1	1	2		1	1	1	0	1	0		7	2						1	3	1	1	1	1	0	0	0	0		0	0	0	1	0	0
34	5	2	2	3	4	0	0	0	0	0	0	0	1		1	1	3		1	1	1	1	1	0		2	2						1	2	0	0	0	1	0	0	0	0		0	0	0	1	0	0
35	3	2	4	5	1	1	1	1	1	1	1	1	0	was soll hier beantwortet werden? Ich sehe hier keine Frage.	1	1	4		1	1	0	1	1	1	Strafrechtliche angelegenheiten	1	2						1	2	1	1	1	1	1	1	0	0		0	0	0	0	0	1
36	3	1	2	3	1	1	0	0	1	0	0	0	0		1	1	2		1	1	1	1	1	1	Postverwaltung, Aufenthaltsbestimmung, Organisation amb. Versorgung	9	2						1	1	1	0	1	1	0	0	0	0		0	0	1	1	1	0
37	4	2	4	3	1	0	0	0	1	0	0	0	0		1	1	1		1	1	1	1	1	0		3	2						2	1
38	3	1	2	5	2	0	0	0	0	0	1	0	0		1	1	1		1	1	0	1	0	1	Post	4	2						2	1
39	5	2	2	5	1	1	1	1	1	0	1	0	0		1	1	7		0	1	0	0	1	0		3	2						1	2	1	1	1	1	1	1	0	0		1	0	0	1	0	0
40	4	2	2	5	2	1	0	1	1	0	0	0	0		1	1	2		0	1	0	1	1	0		7	2						2	1
41	5	2	2	4	2	1	0	0	0	0	0	0	0		1	1	3		1	1	0	1	1	1	???	3	2						2	3
42	4	1	2	5	2	0	0	0	0	0	0	0	1		1	1	7		1	1	0	1	1	0		1	2						2	2
43	2	1	2	6	1	1	0	0	1	1	0	0	0		1	1	5		0	1	1	1	1	0		7	1	1		1	1	3			1	1	0	1	0	1	0	0		1	0	0	0	0	1
44	4	2	2	5	1	1	1	1	1	1	0	0	0		1	1	1		1	1	0	1	1	1	Aufenthalt, Unterbringung,	4	2						1	3	0	1	0	1	0	0	0	0		0	0	0	1	1	0
45	3	1	1	3	1	1	1	1	1	0	1	0	0		1	1	3		1	1	1	1	1	0		7	2						1	2	1	0	0	1	0	0	0	0		1	0	0	1	1	0
46	4	1	4	5	2	0	0	0	0	0	0	0	1		1	1	2		1	1	1	1	1	0		6	2						2	4
47	5	2	2	5	2	0	0	0	1	0	0	0	0		1	1	2		1	1	1	1	1	0		5	2						1	4	0	1	1	0	0	0	0	0		0	0	1	0	0	0
48	4	1	2	5	1	1	0	1	1	1	1	0	0		1	1	7		1	1	0	0	1	0		2	2						2	2
49	5	2	2	5	1	1	0	1	1	1	1	0	0		1	1	1		1	1	0	1	1	0		5	2						1	3	1	1	1	1	0	1	0	0		0	0	1	1	0	0
50	4	1	1	5	1	1	0	0	1	0	0	0	0		1	1	4		1	0	0	1	1	0		1	2						1	3	0	0	0	1	0	0	0	0		0	0	0	1	0	0
51	4	1	4	5	2	1	0	1	1	0	1	0	0		1	1	3		1	1	0	1	1	1	Aufenthaltsbestimung, Postverkehr,	3	2						1	3	1	0	0	1	0	1	0	0		1	0	0	1	0	0
52	3	1	2	5	1	1	1	1	1	1	1	0	0		1	1	4		1	1	0	1	1	0		2	2						1	2	1	1	1	1	1	1	0	0		0	0	1	1	0	0
53	2	2	1	5	1	1	1	1	1	1	0	0	0		1	1	3		1	1	0	1	1	1	Aufenthaltsbestimmung	2	2						1	2	0	0	0	0	0	0	0	1		1	0	0	0	0	0
54	4	1	2	5	1	1	1	1	1	1	1	0	0		1	1	4		1	1	0	1	1	0		1	2						1	3	1	0	0	0	0	1	0	0		0	0	0	1	0	0
55	4	2	4	5	3	0	0	0	0	0	0	0	1		1	1	2		1	1	1	0	1	0		9	2						1	4	0	0	0	0	0	0	1	0	nach Bedarf	0	0	1	1	0	0
56	4	1	4	4	1	0	0	0	0	0	0	1	0	was wollen Sie als Antwort haben???	1	1	4		1	1	0	1	1	0		7	2						2	3
57	5	1	4	4	1	1	0	0	1	1	0	0	0		1	1	2		1	1	0	1	1	0		7	2						2	2
58	4	1	4	4	2	1	1	1	1	1	1	0	0		1	1	5		1	1	1	0	1	0		5	1	7		1	1	1			0	1	1	0	0	1	0	0		0	0	1	1	1	0
59	2	1	2	5	1	0	0	0	1	0	0	0	0		1	1	1		1	1	1	0	1	1	l	3	2						2	2
60	3	1	2	3	1	0	1	1	1	0	1	0	0		1	1	3		1	1	0	1	1	0		5	2						1	2	0	0	0	1	0	0	0	0		0	0	0	1	0	0
61	4	2	3	5	1	1	1	0	1	0	0	0	0		1	1	4		1	1	0	1	1	0		5	2						1	2	1	1	0	1	0	0	0	0		0	0	0	1	1	0
62	2	1	2	5	1	1	1	1	1	1	1	0	0		1	1	3		1	1	0	1	1	1	Post	4	2						1	2	1	1	1	1	1	0	0	0		1	1	1	1	1	0
63	4	1	1	6	1	0	0	0	0	0	0	0	1		1	1	4		1	1	0	0	0	1	Aufenthaltsbestimmung	4	2						2	2
64	5	2	2	5	2	0	0	0	1	0	0	0	0		1	1	3		1	1	0	1	1	0		4	2						2	2
65	4	2	2	5	1	1	1	1	1	1	1	0	0		1	1	7		1	1	1	1	1	0		1	2						1	3	0	0	0	1	0	0	0	0		0	0	0	1	1	0
66	5	2	2	5	1	1	1	1	1	1	1	1	0	z.B. über Hausarzt	1	1	8	Sucht	1	1	1	0	1	1	vertretung gegenüber Ämter, Behörden, Versicherungen	2	2						1	3	1	1	1	1	1	1	1	0	behandelnde Ärzte	0	0	0	1	0	0
67	4	2	2	5	2	1	0	0	1	0	1	0	0		1	1	1		1	1	1	1	1	0		3	2						1	3	1	1	1	1	1	1	0	0		0	0	1	1	0	0
68	3	2	2	5	1	0	1	1	1	0	1	0	0		1	1	1		1	1	0	1	1	0		2	2						1	3	0	1	1	0	1	1	0	0		0	0	1	1	0	0
69	4	1	2	4	1	0	0	0	0	0	0	0	1		1	1	2		1	1	1	1	1	0		7	2						1	3	0	1	1	0	0	1	0	0		0	0	1	1	1	0
70	5	1	2	5	2	0	0	0	0	0	0	0	1		1	1	7		1	1	0	1	1	1	Post	4	2						2	1
71	5	1	2	4	1	0	0	0	0	0	0	0	1		1	1	4		1	1	0	1	1	1	???	5	2						1	3	1	0	0	1	0	0	0	0		1	0	0	0	0	0
72	4	1	1	4	2	0	1	1	0	0	1	0	0		1	1	7		1	1	0	1	1	1	Postangelegeneheiten	5	2						2	3
73	2	2	2	5	2	0	0	0	1	1	1	0	0		1	1	1		1	1	0	0	0	1	Aufenthaltsbestimmung	6	2						2	3
74	4	2	4	5	1	1	0	0	0	1	1	0	0		1	1	4		1	1	1	1	1	0		1	2						1	3	1	0	0	0	0	0	0	0		1	0	0	1	0	0
75	5	2	1	5	1	1	0	0	1	0	0	0	0		1	1	1		1	1	1	1	1	0		1	2						1	3	1	0	0	1	0	0	0	0		1	0	1	1	0	0
76	4	2	2	5	1	1	1	0	1	0	1	0	0		1	1	4		1	1	0	1	1	0		6	2						1	2	1	0	0	1	0	1	0	0		1	0	0	1	1	1
77	1	2	1	5	4	1	0	0	1	0	0	0	0		1	1	3		1	1	0	1	1	1	Aufenthalsbestimmung, Postangelegenheiten, Rentenangelegenheiten, Versicherungsangelegenheiten	6	2						1	2	0	0	0	1	0	0	0	0		0	0	1	1	0	0
78	4	1	4	5	1	1	1	1	1	1	1	0	0		1	1	4		1	1	0	1	1	1	wie ist die Frage?	1	2						2	2
79	3	2	1	5	1	0	0	0	1	0	0	0	0		1	1	3		1	1	0	0	1	1	Unterbringung	5	2						1	3	0	0	0	1	0	0	0	0		1	0	0	1	0	0
80	2	2	2	5	1	1	0	0	1	0	1	0	0		1	1	2		1	1	1	1	1	1	Aufenthaltsbestimmung, Organisation der amb. Versorgung, Entscheidung über Unterbringung	7	2						1	3	0	1	0	0	0	0	0	0		1	0	1	0	0	0
81	5	2	2	5	1	1	1	1	0	1	0	0	0		1	1	8	Z.n. Hirninfarkt	1	1	1	1	1	1	Post und Telekommunikation	8	2						2	1
82	4	2	1	5	1	0	1	1	1	0	1	0	0		1	1	8	Verwahrlosung, Intelligenzmangel. Depression.	0	0	0	0	0	1	Sämtliche Angelegenheiten	5	1	2		1	1	2			1	0	1	0	0	1	0	0		0	0	1	1	1	0
[truncated: 75 more columns]
