# Supplementary material for: Attitudes of legal guardians and legally supervised persons with and without previous research experience towards participation in research projects: A quantitative cross-sectional study
Source: PLoS One. 2021 Sep 15;16(9):e0256689. doi: 10.1371/journal.pone.0256689 (PMC8443074; doi:10.1371/journal.pone.0256689)
Supplement: S8 File — (CSV) [file pone.0256689.s008.csv]

Questionnaire number	Please state your age (in years)	Please state your gender	What is your family status?	What is your current living situation?		Since when you are supervised by a legal guardian? (in years)	What is the reason for the supervision?	Financial management	Healthcare matters	Residential matters	Housing matters	Administrative matters	Others	No accurate assessment	Have you ever been asked to participate in a medical research project in the past?	Pharmaceutical study	Computer test procedures	Imaging study	Study of genetic markers	Research interview	Blood sampling for research purposes	Telemedical study	Others		Have you agreed to participate?	Who made the decision?		Would you be willing to participate in a medical research project in principle?	Pharmaceutical study	Computer test procedures	Imaging study	Study of genetic markers	Research interview	Blood sampling for medical research purposes	Telemedcial study	Others		Who would likely make the decision?		Hope for personal benefit	Last hope/desperation	Gain new knowledge to help future generations	Gain new knowledge to help other patients	Trust in doctors/researchers/scientists	Others		Incalculable risk	Too much burden on your own	Too much time required
1	1	1	1	2		3	Help in daily life	0	0	0	0	0	0	1	2													1	0	1	0	1	1	0	0	0		3		1	1	0	0	0	0
2	2	1	1	1		5	Intelligence disability	1	1	0	0	1	0	0	2													1	0	1	0	0	1	0	0	0		1		1	0	0	1	0	0
3	2	2	1	1		5	Social incapability, depression, anxiety.	1	0	0	0	1	0	0	2													1	1	1	0	1	1	0	1	0		1		0	0	1	1	0	0
4	4	1	1	4		2	recurrent strong depresion, anxiety disorder, intelligence deficiency	1	1	1	1	1	0	0	1	0	1	0	0	0	1	0	0		1	2			0	0	0	0	0	0	0	1	don't know	2		0	0	0	0	0	1	?
5	2	2	1	2		5		1	1	1	1	1	0	0	2													1	0	0	1	1	0	1	0	0		4		0	0	0	1	0	1	Financial compensation
6	5	1	5	2		2		1	1	1	1	1	0	0	2													2										1									0	0	0
7	2	1	1	2		2	Intelligence disability	1	1	1	1	1	0	0	2													2										4									0	0	0
8	5	2	1	1		2	independent living no longer possible, alcohol	1	1	1	1	1	0	0	2													2										3									0	0	0
9	4	2	1	1		3	strong depresion	0	1	0	1	1	0	0	1	0	0	0	0	0	0	1	0		1	1		1	0	1	1	1	1	1	1	0		1		0	0	0	0	0	1	Research progress
10	2	2	1	2		3	Drugs, alcohol, post-traumatic stress disorder	1	1	1	1	1	0	0	1	0	0	0	0	0	0	1	0		1	1		1	0	0	1	1	1	1	1	0		3		1	0	1	1	1	1	Understanding disease better
11	3	2	4	1		5	Schizophrenia	1	1	1	1	1	0	0	1	0	0	0	0	0	0	1	0		1	1		1	0	1	0	1	0	1	1	0		1		0	0	1	1	1	0
12	2	2	1	4		5	don't know								1	0	0	0	0	0	0	1	0		1	3		2																			0	0	0
13	2	2	1	3		5	Complete life management alone not possible	1	1	0	1	1	0	0	1	0	0	0	0	0	0	1	0		1	1		1	0	0	1	1	1	1	1	0		1		1	0	1	1	0	0		0	1	0
14	2	2	1	4		5	mental illness, schizophrenia	1	1	1	1	1	0	0	1	0	0	0	0	0	0	1	0		1	1		1	1	0	1	1	1	1	0	0		1		1	0	1	1	1	0		1	0	0
15	3	1	2	2		5	mental illness (post-traumatic stress disorder), psychosis	0	0	0	0	1	0	0	1	0	0	0	0	0	0	1	0		1	1		2										3									0	1	0
16	2	1	1	2		3		1	1	1	1	1	0	0	1	0	0	0	0	0	0	1	0		1	3		2										1		1	0	0	0	0	0		0	1	1
17	1	1	2	2		1	polymorphic psychiatric disorder without symptoms of schizophrenia	0	1	0	0	0	0	0	1	0	0		0	0	0	1	0		1	4		1	0	0	1	0	1	1	1	0		1		0	0	1	1	0	0
18	5	1	5	3		3	bipolar disorder	1	1	1	1	1	0	0	1	0	0	0	0	0	0	1	0		1	1		1	0	1	1	1	1	1	1	0		5	in consultation with doctor	1	0	1	1	1	0
19	4	1	1	3		5	Neurosis, schizophrenia	1	1	0	1	1	0	0	1	0	0	0	0	0	0	1	0		1	1		1	0	1	1	0	1	1	1	0		3		1	1	1	1	1	0		0	0	1
20	3	1	1	1		2	Psychiatrist determined after discharge	1	1	0	1	1	0	0	1	0	0	0	0	0	1	1	0		1	1		2	0	0	0	0	0	0	0	0		1		1	0	1	0	0	0		1	0	0
[truncated: 6 more columns]
